# Supplementary material for: CODA: an open-source platform for federated analysis and machine learning on distributed healthcare data
Source: J Am Med Inform Assoc. 2023 Dec 21;31(3):651–65. doi: 10.1093/jamia/ocad235 (PMC10873779; doi:10.1093/jamia/ocad235)
Supplement: ocad235_Supplementary_Data [file ocad235_supplementary_data.zip]

Archive with 3 entries (2 files):
- ocad235_Supplementary_Data/
- ocad235_Supplementary_Data/CODA_Manuscript-SupplementaryMaterial.pdf
- ocad235_Supplementary_Data/CODA_Supplementary_GovernanceFramework.docx
